# Supplementary material for: Influence of Phase Composition and Morphology on the Calcium Ion Release of Several Classical and Hybrid Endodontic Cements
Source: Materials (Basel). 2024 Nov 14;17(22):5568. doi: 10.3390/ma17225568 (PMC11595929; doi:10.3390/ma17225568)
Supplement: Supplementary file 1 [file materials-17-05568-s001.zip]

Archive with 1 entries (1 files):
- materials-3293200-supplementary.pdf
